# Supplementary material for: Detection of Leishmania spp. in Chronic Dermatitis: Retrospective Study in Exposed Horse Populations
Source: Pathogens. 2022 May 31;11(6):634. doi: 10.3390/pathogens11060634 (PMC9227255; doi:10.3390/pathogens11060634)
Supplement: Supplementary file 1 [file pathogens-11-00634-s001.zip]

Archive with 1 entries (1 files):
- pathogens-1716355-supplementary.pdf
